# Supplementary material for: Aggregation-Tuned Charge Transport and Threshold Voltage Modulation in Poly(3-hexylthiophene) Field-Effect Transistors
Source: Materials (Basel). 2026 Jan 9;19(2):279. doi: 10.3390/ma19020279 (PMC12842914; doi:10.3390/ma19020279)
Supplement: Supplementary file 1 [file materials-19-00279-s001.zip]

Archive with 1 entries (1 files):
- materials-3984282-supplementary.pdf
